# Supplementary material for: Natural Spawning, Early Development, and First Successful Hatchery Production of the Vermiculated Angelfish (Chaetodontoplus mesoleucus), Exploring the Influence of Temperature and Salinity
Source: Animals (Basel). 2025 Jun 4;15(11):1657. doi: 10.3390/ani15111657 (PMC12153641; doi:10.3390/ani15111657)
Supplement: Supplementary file 1 [file animals-15-01657-s001.zip]

Archive with 1 entries (1 files):
- animals-3621624-supplementary.pdf
